# Supplementary material for: Predicting Norovirus in England Using Existing and Emerging Syndromic Data: Infodemiology Study
Source: J Med Internet Res. 2023 May 8;25:e37540. doi: 10.2196/37540 (PMC10203923; doi:10.2196/37540)
Supplement: Multimedia Appendix 2 [file jmir_v25i1e37540_app2.zip]

Archive with 1 entries (1 files):
- findGtrends.R
