# Supplementary material for: Predicting Norovirus in England Using Existing and Emerging Syndromic Data: Infodemiology Study
Source: J Med Internet Res. 2023 May 8;25:e37540. doi: 10.2196/37540 (PMC10203923; doi:10.2196/37540)
Supplement: Multimedia Appendix 2 [file jmir_v25i1e37540_app2.zip › findGtrends.R]

## find relevant google trends
# requires library(gtrendsR)
suppressPackageStartupMessages(library(gtrendsR))

## Helper function -----------------------------------------------

fixNonintGtrends <- function(x){
  x_type = typeof(x)
  #browser()
  if (x_type == "character"){
    fixed_x = suppressWarnings(as.integer(x))
    fixed_x[which(is.na(fixed_x))] <- 0 
    return(fixed_x)
  } else {
    return(as.numeric(x))
  }
}

## How to use ----------------------------------------------------

findGTrends <- function(start_term, geo = "GB-ENG",
                        gprop = "web", time_frame){
  
  ## get queries related to the terms
  gtrends_queries = gtrends(start_term, 
                            geo = geo, 
                            gprop = gprop, 
                            time = time_frame) # "today+5-y" - past 12 months
  
  top_queries = unique(gtrends_queries$related_queries$value)
  # generate random sequence for Sys.sleep so that we don't get banned by google
  sleep_seq = rnorm(length(top_queries), mean = 4, sd = 1.7)
 
  gtrends_top_queries = c()
  for (i in seq(1:length(top_queries))) {
    
    sleep_time = round(abs(sleep_seq[i]) + 0.6) # making sure it's positive and non zero
    Sys.sleep(sleep_time)
    
    tmp = gtrends(top_queries[i], geo = geo, gprop = gprop, time = time_frame,
                  onlyInterest = TRUE)
    tmp_df = data.frame(Date = tmp$interest_over_time$date, Hits = tmp$interest_over_time$hits)
    rm("tmp")
    gtrends_top_queries[[i]] = tmp_df
    rm("tmp_df")
    #print(paste("Top",i, "..."))
  }
  
  # fix names of the queries
  names(gtrends_top_queries) <- make.names(top_queries)
  # make data frame with all the time series
  gtrends_top_queries <- as.data.frame(gtrends_top_queries)
  # keep columns with "hits", drop dates
  cols_with_queries <- seq(2,length(gtrends_top_queries), by=2)
  
  queries_df = as.data.frame(lapply(gtrends_top_queries[,cols_with_queries],fixNonintGtrends))
  
  # combine top 50 queries with the initial key word
  term_df <- cbind(gtrends_queries$interest_over_time[,1:2],
                   queries_df)
                        #gtrends_top_queries[,cols_with_queries])
  # fix dates
  term_df$date <- as.Date(term_df$date) + 1
  
  # check names for year-specific queries and combine into one predictor
  #new_names = c()
  #for (i in seq(1:length(top_queries)))
    # remove numbers from names and replace
    #new_names[i] = sub("([0-9]+) *",'year ',top_queries[i]) 
  
  #norovirus_df_fin =  norovirus_df[, -c(which(new_names == "norovirus year ") + 2 )]
  #norovirus_df_fin$norovirus.year = rowMeans(norovirus_df[,which(new_names == "norovirus year ")+ 2])
  return(term_df)
  
  
}
  
## How to use ----------------------------------------------------

# must be - 1 as our data was ISO (g trends start with sunday)
START = "2015261"
END = "2019291"  
GTLAG = 1

gt_start = as.Date(START, "%Y%U%w")
gt_end = as.Date(END, "%Y%U%w")
time_frames = c(paste0((gt_start-1), ' ', (gt_end - 1)))

noro_queries = findGTrends("norovirus", geo = "GB-ENG",gprop = "web", 
                           time = time_frames[1])
