# Supplementary material for: Predicting Norovirus in England Using Existing and Emerging Syndromic Data: Infodemiology Study
Source: J Med Internet Res. 2023 May 8;25:e37540. doi: 10.2196/37540 (PMC10203923; doi:10.2196/37540)
Supplement: Multimedia Appendix 3 [file jmir_v25i1e37540_app3.zip]

Archive with 2 entries (2 files):
- Visualisation/circularVarImpPlot.R
- Visualisation/PlotRegionData.csv
