# Supplementary material for: Predicting Norovirus in England Using Existing and Emerging Syndromic Data: Infodemiology Study
Source: J Med Internet Res. 2023 May 8;25:e37540. doi: 10.2196/37540 (PMC10203923; doi:10.2196/37540)
Supplement: Multimedia Appendix 3 [file jmir_v25i1e37540_app3.zip › Visualisation/circularVarImpPlot.R]

# required libraries
library(dplyr)
library(ggplot2)
library(stringr)
library(ggpubr)

# make sure you are in the right directory; run getwd() to see
PlotRegionData <- read.csv("./Visualisation/PlotRegionData.csv", sep="")

# helper vector to preserve the order of the regions from north to south
region_names <- c("North East", "North West", "York. and Humber", 
                  "East Midlands", "West Midlands", "East of England", 
                  "London", "South East", "South West")

# select only top predictors for each region to visualise
regional_top = c()
for (i in 1:9){
  current_df = unique(PlotRegionData[which(PlotRegionData$group==region_names[i]),])
  top_predictors = unique(c(order(current_df$MSE, decreasing = TRUE)[1:10],
                            order(current_df$purity, decreasing = TRUE)[1:10],
                            which(current_df$granger == "predictor -> norovirus"),
                            which(current_df$granger == "both ways")))
  
  current_top = current_df[na.omit(unique(top_predictors)),]
  
  regional_top[[i]] = current_top
}

# create individual plots for each region
regional_plots = c()
for (i in 1:9) {
  current_df = regional_top[[i]]#unique(PlotRegionData[which(PlotRegionData$group==region_names[i]),])
  regional_plot <- ggplot(current_df) +
    # Make custom panel grid
    geom_hline(
      aes(yintercept = y), 
      data.frame(y = c(0:3) * 0.3334),
      color = "lightgrey"
    ) + 
    
    # Add bars to represent the purity metric
    # str_wrap(region, 5) wraps the text so each line has at most 5 characters
    # (but it doesn't break long words!)
    geom_col(
      aes(
        x = str_wrap(variable, 5),
        y = purity,
        fill = granger
      ),
      position = position_dodge2(preserve = "single"),
      show.legend = TRUE
    ) +
    
    # Add dots to represent the MSE metric
    geom_point(
      aes(
        x = str_wrap(variable, 5),
        y = MSE
      ),
      size = 1.6,
      color = "gray20",
      alpha= 0.5,
    ) +
    
    # Lollipop shaft for MSE metric
    geom_segment(
      aes(
        x = str_wrap(variable, 5),
        y = 0,
        xend = str_wrap(variable, 5),
        yend = 1
      ),
      linetype = "dotted"
      ,alpha= 0.5
      ,color = "gray20"
    ) + 
    
    # Specify base theme
    theme_minimal() +
    
    # Make it circular!
    coord_polar()+
    
    # Scale y axis so bars don't start in the center
    scale_y_continuous(
      limits = c(-0.25, 1.08),
      breaks = c(0, 0.33, 0.66, 1)
    ) + 
    
    # New fill and legend title for number of tracks per region
    scale_fill_manual(
      name = "Granger causality",
      values = c("both ways"="#ffdd80", 
                 "not significant"="#9999cc",
                 "predictor -> norovirus"="#66cc99",
                 "norovirus -> predictor"="#ff99cd")
    ) +
    
    theme(
      # Remove axis ticks and text
      axis.title = element_blank(),
      axis.ticks = element_blank(),
      axis.text.y = element_blank(),
      strip.text = element_text(size=7),
      # Remove grid
      panel.grid = element_blank(),
      # Use gray text for the variables
      axis.text.x = element_text(color = "gray20", size = 5),
      legend.title = element_text(size = 8, color ="gray50"),
      legend.text =element_text(size = 7, color = "gray50"),
      # Format title
      plot.title = element_text(color = "gray30", size = 10, hjust = 0.5),
      # Decrease margin
      plot.margin = unit(c(0,0,0,0),units="lines")
    ) +
    
    ggtitle(region_names[i]) +
    
    # Add axis description and variance explained to the middle
    annotate(
      x = -0.25, 
      y = -0.25, 
      label = paste0((round(current_df$explained[1]*100)),"%"), 
      geom = "text", 
      color = "gray30",
      size=3
    ) +
    annotate(
      x = length(current_df$variable) + 0.9, 
      y = 0.28, 
      label = ".33", 
      geom = "text", 
      color = "gray70",
      size=1.6
    ) +
    annotate(
      x = length(current_df$variable) + 0.9, 
      y = .61, 
      label = ".66", 
      geom = "text", 
      color = "gray70", 
      size=1.6
    ) +
    annotate(
      x = length(current_df$variable) + 0.9, 
      y = 0.95, 
      label = "1.0", 
      geom = "text", 
      color = "gray70", 
      size=1.6
    )
  
  
  regional_plots[[i]] = regional_plot
  
}


# combine regional plots
ggarrange(regional_plots[[1]], regional_plots[[2]], regional_plots[[3]],
          regional_plots[[4]], regional_plots[[5]], regional_plots[[6]],
          regional_plots[[7]], regional_plots[[8]], regional_plots[[9]],
          common.legend = TRUE,
          ncol=3, nrow=3,
          legend = "bottom")
