# Supplementary material for: Predicting Norovirus in England Using Existing and Emerging Syndromic Data: Infodemiology Study
Source: J Med Internet Res. 2023 May 8;25:e37540. doi: 10.2196/37540 (PMC10203923; doi:10.2196/37540)
Supplement: Multimedia Appendix 3 [file jmir_v25i1e37540_app3.zip › Visualisation/PlotRegionData.csv]

group "explained" "variable" "granger" "MSE" "purity"
25 "East Midlands" 0.421890944851386 "flu symptoms" "not significant" 1 1
37 "East Midlands" 0.421890944851386 "norovirus first symptoms" "not significant" 0.225606388952529 0.410369520708712
51 "East Midlands" 0.421890944851386 "vomiting bug 2017" "not significant" 0.13752163452763 0.158314897500116
50 "East Midlands" 0.421890944851386 "Wiki Vomiting" "not significant" 0.133665981073218 0.211557356166031
34 "East Midlands" 0.421890944851386 "norovirus 2016" "not significant" 0.110472136287463 0.133102242623343
33 "East Midlands" 0.421890944851386 "Wiki Norovirus" "not significant" 0.066900676398425 0.131907051356129
39 "East Midlands" 0.421890944851386 "norovirus incubation" "not significant" 0.0515278818386048 0.130967546736519
31 "East Midlands" 0.421890944851386 "how long does norovirus last" "not significant" 0.0483653689345535 0.0596861928671921
48 "East Midlands" 0.421890944851386 "symptoms norovirus" "not significant" 0.0464129945008145 0.059962586910606
47 "East Midlands" 0.421890944851386 "stomach flu nhs" "not significant" 0.0354876471493194 0.110301944757446
27 "East Midlands" 0.421890944851386 "GP gastro. 0-4" "not significant" 0.0314324893622988 0.0813669772276864
42 "East Midlands" 0.421890944851386 "norovirus nhs" "not significant" 0.0288151945532679 0.0895354947977879
35 "East Midlands" 0.421890944851386 "norovirus 2016 uk" "not significant" 0.0217326321377088 0.0229768383109904
40 "East Midlands" 0.421890944851386 "norovirus incubation period" "not significant" 0.0171647351857512 0.0242495266066689
26 "East Midlands" 0.421890944851386 "Wiki Gastro -enteritis" "not significant" 0.017155266918323 0.0427803837189726
53 "East Midlands" 0.421890944851386 "vomiting" "not significant" 0.0158318146735001 0.0076362428694326
44 "East Midlands" 0.421890944851386 "norovirus treatment" "not significant" 0.0155871390454013 0.0256038737184366
32 "East Midlands" 0.421890944851386 "nausea" "not significant" 0.0138844404495545 0.020402196040985
46 "East Midlands" 0.421890944851386 "stomach flu" "not significant" 0.0136264727641136 0.0486707984843951
36 "East Midlands" 0.421890944851386 "norovirus diarrhea" "not significant" 0.0112725895767957 0.0312546753007684
43 "East Midlands" 0.421890944851386 "norovirus outbreak" "not significant" 0.0097683030142878 0.0313859102279861
45 "East Midlands" 0.421890944851386 "RANDOM" "not significant" 0.008065578999698 0
38 "East Midlands" 0.421890944851386 "norovirus" "not significant" 0.0070618812173298 0.0116224548599642
28 "East Midlands" 0.421890944851386 "GP gastro. 25-44" "not significant" 0.00605590205737974 0.0180746918448302
41 "East Midlands" 0.421890944851386 "norovirus news" "not significant" 0.00513685337140593 0.00370919112204514
29 "East Midlands" 0.421890944851386 "GP gastro. 45-64" "not significant" 0.00451510843483917 0.0083860277455879
52 "East Midlands" 0.421890944851386 "vomiting bug" "not significant" 0.00283298000543902 0.00361036551627266
30 "East Midlands" 0.421890944851386 "headache" "not significant" 0 0.00472389366465357
49 "East Midlands" 0.421890944851386 "NHS111 vomit. 25-44" "not significant" 0 0.0142390488109899
58 "East of England" 0.42033366415564 "flu symptoms" "not significant" 1 1
75 "East of England" 0.42033366415564 "norovirus 2016" "not significant" 0.394949186623019 0.475450396126841
111 "East of England" 0.42033366415564 "winter vomiting bug 2016" "not significant" 0.383524788759718 0.281032040825916
82 "East of England" 0.42033366415564 "norovirus in pregnancy" "not significant" 0.343333210407809 0.314140557388362
101 "East of England" 0.42033366415564 "symptoms norovirus" "not significant" 0.322371665032379 0.568514813472464
80 "East of England" 0.42033366415564 "norovirus first symptoms" "predictor -> norovirus" 0.288705339335028 0.387358384591792
74 "East of England" 0.42033366415564 "Wiki Norovirus" "not significant" 0.281533006057993 0.449358609142222
60 "East of England" 0.42033366415564 "Wiki Gastro -enteritis" "predictor -> norovirus" 0.225379854273699 0.322560233602297
90 "East of England" 0.42033366415564 "norovirus treatment" "not significant" 0.205581158483496 0.35713213629996
81 "East of England" 0.42033366415564 "norovirus" "predictor -> norovirus" 0.204069737794578 0.371213433526444
83 "East of England" 0.42033366415564 "norovirus incubation" "not significant" 0.189870167803905 0.304291913266382
77 "East of England" 0.42033366415564 "norovirus baby" "not significant" 0.171502761359511 0.252617036266886
72 "East of England" 0.42033366415564 "how long does norovirus last" "not significant" 0.107125824591478 0.170082962761484
110 "East of England" 0.42033366415564 "what is norovirus" "not significant" 0.0965973473325849 0.157069550458022
76 "East of England" 0.42033366415564 "norovirus 2016 uk" "not significant" 0.0917282061220214 0.0737955913426138
96 "East of England" 0.42033366415564 "sickness bug" "not significant" 0.0868869224367143 0.142857530212598
88 "East of England" 0.42033366415564 "norovirus pregnancy" "not significant" 0.0845780789745667 0.1825376029412
86 "East of England" 0.42033366415564 "norovirus nhs" "not significant" 0.0684211810107814 0.148865175642183
65 "East of England" 0.42033366415564 "GP gastro. 25-44" "not significant" 0.0662221129196403 0.111812701221411
97 "East of England" 0.42033366415564 "stomach bug" "not significant" 0.0632901057036635 0.017282763306743
108 "East of England" 0.42033366415564 "vomiting" "not significant" 0.0467575043655582 0.137225155397406
69 "East of England" 0.42033366415564 "GP vomit. 0-4" "not significant" 0.0391440900880928 0.0980678441127371
109 "East of England" 0.42033366415564 "vomiting toddler" "not significant" 0.0360089049365086 0.191164132679819
85 "East of England" 0.42033366415564 "norovirus news" "not significant" 0.0310711979118495 0.0536912211740188
79 "East of England" 0.42033366415564 "norovirus diarrhea" "not significant" 0.0298640375978771 0.0846670284233876
84 "East of England" 0.42033366415564 "norovirus incubation period" "not significant" 0.0287076718319312 0.0531711627355614
104 "East of England" 0.42033366415564 "NHS111 vomit. 5-14" "not significant" 0.0280511022708455 0.0289918507878224
68 "East of England" 0.42033366415564 "GP gastro. 65+" "not significant" 0.0273447305102382 0.0849481307795549
92 "East of England" 0.42033366415564 "norovirus vaccine" "not significant" 0.0232954189333444 0.0433401160446051
61 "East of England" 0.42033366415564 "GPD 0 4" "not significant" 0.0217073326307038 0.0301576100721964
70 "East of England" 0.42033366415564 "GP vomit. 5-14" "not significant" 0.0199211288480009 0.0554393888686899
59 "East of England" 0.42033366415564 "gastric flu" "not significant" 0.0198536747961008 0.0890962676203619
55 "East of England" 0.42033366415564 "fever and vomiting" "not significant" 0.0187576394685838 0.0685795480050615
98 "East of England" 0.42033366415564 "stomach flu" "not significant" 0.0176151102679349 0.00420774931516572
64 "East of England" 0.42033366415564 "GP gastro. 15-24" "not significant" 0.017518933261663 0.0120764011181578
99 "East of England" 0.42033366415564 "stomach flu nhs" "not significant" 0.016541481497928 0.04500256249133
87 "East of England" 0.42033366415564 "norovirus outbreak" "not significant" 0.0129371761665134 0.0765552715930999
103 "East of England" 0.42033366415564 "viral infection" "not significant" 0.0117957887221398 0.0762525117855902
73 "East of England" 0.42033366415564 "nausea" "not significant" 0.0116108433703176 0.00441699493525982
95 "East of England" 0.42033366415564 "sick" "not significant" 0.0113215328661709 0.00143238840876032
63 "East of England" 0.42033366415564 "GP gastro. 0-4" "not significant" 0.0098411416658575 0.0533012252903613
71 "East of England" 0.42033366415564 "headache" "not significant" 0.00869339108005199 0.018921111928485
67 "East of England" 0.42033366415564 "GP gastro. 5-14" "not significant" 0.00839649271911532 0.0708999863017958
78 "East of England" 0.42033366415564 "norovirus contagious" "not significant" 0.00596093196299009 0.023688560530222
57 "East of England" 0.42033366415564 "flu and vomiting" "not significant" 0.00495539173539571 0.0485956721623347
107 "East of England" 0.42033366415564 "vomiting bug" "not significant" 0.00430636885014181 0.0251166775671875
100 "East of England" 0.42033366415564 "stomach flu symptoms" "not significant" 0.00284628184442172 0.0179372983314793
91 "East of England" 0.42033366415564 "norovirus uk" "not significant" 0.00228700629290389 0.0229396771352443
89 "East of England" 0.42033366415564 "norovirus spread" "not significant" 0.000548868024116557 0.0121182981244244
54 "East of England" 0.42033366415564 "bile" "not significant" 0 0.0298411935930611
56 "East of England" 0.42033366415564 "fever" "not significant" 0 0.00761586763448379
62 "East of England" 0.42033366415564 "GPD 5 14" "not significant" 0 0.0220242520894802
66 "East of England" 0.42033366415564 "GP gastro. 45-64" "not significant" 0 0.0347904543960248
93 "East of England" 0.42033366415564 "pepto bismol" "not significant" 0 0.000630377596425053
94 "East of England" 0.42033366415564 "RANDOM" "not significant" 0 0
102 "East of England" 0.42033366415564 "symptoms of norovirus" "not significant" 0 0.0326085008649151
105 "East of England" 0.42033366415564 "vomiting and diarrhea" "not significant" 0 0.00496632383577336
106 "East of England" 0.42033366415564 "vomiting blood" "not significant" 0 6.64746786113993e-05
120 "London" 0.354536555327057 "norovirus 2016" "not significant" 1 0.730047836943312
113 "London" 0.354536555327057 "flu symptoms" "norovirus -> predictor" 0.974498952452951 1
119 "London" 0.354536555327057 "Wiki Norovirus" "not significant" 0.401008814128428 0.453865500110976
121 "London" 0.354536555327057 "norovirus 2016 uk" "not significant" 0.374592282276068 0.377051285405302
122 "London" 0.354536555327057 "norovirus first symptoms" "not significant" 0.302633169865864 0.244673675449477
124 "London" 0.354536555327057 "norovirus incubation" "not significant" 0.206534320778451 0.235374500439977
134 "London" 0.354536555327057 "Wiki Vomiting" "not significant" 0.180178935897979 0.204529468058556
132 "London" 0.354536555327057 "NHS111 vomit. 15-24" "not significant" 0.13926323275983 0.143115894648893
131 "London" 0.354536555327057 "sickness bug" "not significant" 0.115605969854809 0.142525864089021
135 "London" 0.354536555327057 "vomiting bug" "not significant" 0.112691840119231 0.10254394217808
133 "London" 0.354536555327057 "NHS111 vomit. 25-44" "not significant" 0.0819893700780191 0.197977495763164
123 "London" 0.354536555327057 "norovirus" "not significant" 0.0750786944431346 0.0577135070070615
137 "London" 0.354536555327057 "what is norovirus" "not significant" 0.0538895195366476 0.0469791319363175
115 "London" 0.354536555327057 "Wiki Gastro -enteritis" "not significant" 0.0494794893342497 0.0263008712426826
125 "London" 0.354536555327057 "norovirus incubation period" "predictor -> norovirus" 0.0458692326541906 0.0226042530563745
126 "London" 0.354536555327057 "norovirus news" "not significant" 0.0398780443016197 0.0483310414105606
112 "London" 0.354536555327057 "NHS111 diarh. 15-24" "not significant" 0.0386852218026649 0.0426200681100117
128 "London" 0.354536555327057 "norovirus treatment" "not significant" 0.0361547353447177 0.0957534692259723
129 "London" 0.354536555327057 "norovirus uk" "not significant" 0.0271988671775913 0.0859725279218263
136 "London" 0.354536555327057 "vomiting diarrhea" "not significant" 0.0230541124599506 0.00375702913411799
127 "London" 0.354536555327057 "norovirus outbreak" "not significant" 0.0223565648044637 0.00791041640899583
116 "London" 0.354536555327057 "GP gastro. 0-4" "not significant" 0.0223446849948954 0.0046309112578031
118 "London" 0.354536555327057 "GP gastro. 65+" "not significant" 0.0188932406137046 0.0519932609125853
114 "London" 0.354536555327057 "gastric flu" "not significant" 0.0042114943029749 0.00155770026710691
130 "London" 0.354536555327057 "RANDOM" "not significant" 0.00407626568697002 0
117 "London" 0.354536555327057 "GP gastro. 5-14" "not significant" 0 0.00256206922614904
150 "North East" 0.199067896286947 "norovirus in pregnancy" "not significant" 1 1
140 "North East" 0.199067896286947 "flu symptoms" "not significant" 0.794565428555587 0.842778760149049
147 "North East" 0.199067896286947 "norovirus 2018" "not significant" 0.325716288231593 0.399177531100971
141 "North East" 0.199067896286947 "Wiki Gastro -enteritis" "not significant" 0.256522302907196 0.151218033957917
149 "North East" 0.199067896286947 "norovirus first symptoms" "not significant" 0.188114194029071 0.179719252211793
153 "North East" 0.199067896286947 "sick" "not significant" 0.184344608480387 0.207003388848978
146 "North East" 0.199067896286947 "Wiki Norovirus" "not significant" 0.123917640586368 0.675012260411268
138 "North East" 0.199067896286947 "bile" "not significant" 0.0987547253948693 0.0623871195612647
139 "North East" 0.199067896286947 "diarrhoea" "not significant" 0.0864502635520549 0.398906460520738
148 "North East" 0.199067896286947 "norovirus baby" "not significant" 0.0646075255297867 0.016754462849834
156 "North East" 0.199067896286947 "stomach pain" "predictor -> norovirus" 0.0417132995804543 0.0389869672823471
155 "North East" 0.199067896286947 "stomach flu nhs" "not significant" 0.0318108231263483 0.0150867695735714
157 "North East" 0.199067896286947 "symptoms" "not significant" 0.0265458271059884 0.046266911106018
151 "North East" 0.199067896286947 "pancreatitis" "not significant" 0.0204269699179319 0.0386013303399036
158 "North East" 0.199067896286947 "viral infection" "not significant" 0.0187627954506236 0.111434536023572
143 "North East" 0.199067896286947 "GP gastro. 25-44" "not significant" 0.00141486987849085 0.259006756468116
142 "North East" 0.199067896286947 "GP gastro. 0-4" "not significant" 0 0.033502802278247
144 "North East" 0.199067896286947 "GP gastro. 5-14" "not significant" 0 0.158141466828256
145 "North East" 0.199067896286947 "headache" "not significant" 0 0.267129724843331
152 "North East" 0.199067896286947 "RANDOM" "not significant" 0 0
154 "North East" 0.199067896286947 "Wiki Stomach flu" "not significant" 0 0.35858601622256
159 "North East" 0.199067896286947 "vomiting toddler" "not significant" 0 0.16690288244166
168 "North West" 0.340623019237402 "norovirus incubation" "not significant" 1 1
165 "North West" 0.340623019237402 "norovirus 2019" "not significant" 0.725462335553827 0.588169785932589
170 "North West" 0.340623019237402 "norovirus outbreak 2018" "not significant" 0.680558858160908 0.529857363991417
160 "North West" 0.340623019237402 "can teething cause vomiting" "not significant" 0.586515405102677 0.353222088964149
163 "North West" 0.340623019237402 "norovirus 2016" "not significant" 0.288769511319648 0.165198716616311
175 "North West" 0.340623019237402 "signs of norovirus" "not significant" 0.230033564504559 0.170270987866797
166 "North West" 0.340623019237402 "norovirus first symptoms" "not significant" 0.219287169598305 0.2702513534695
164 "North West" 0.340623019237402 "norovirus 2016 uk" "not significant" 0.182706349144882 0.0489584267300215
167 "North West" 0.340623019237402 "norovirus" "not significant" 0.176175855812557 0.205029840622571
162 "North West" 0.340623019237402 "Wiki Norovirus" "not significant" 0.0986217665488501 0.131966405508771
161 "North West" 0.340623019237402 "flu symptoms" "not significant" 0.0915318289592791 0.0214618030193376
169 "North West" 0.340623019237402 "norovirus news" "not significant" 0.0889306859453301 0.106696974956529
178 "North West" 0.340623019237402 "vomiting toddler" "not significant" 0.0221271981238738 0.0549006697813857
171 "North West" 0.340623019237402 "norovirus outbreak" "not significant" 0.0166116406822016 0.0995311712864707
172 "North West" 0.340623019237402 "norovirus pregnancy" "not significant" 0.0134743186317772 0.00725434445290248
176 "North West" 0.340623019237402 "stomach bug" "not significant" 0.00974020380289225 0.0461714578710963
174 "North West" 0.340623019237402 "RANDOM" "not significant" 0.00932297731977672 0
173 "North West" 0.340623019237402 "norovirus uk" "not significant" 0 0.0354562531331586
177 "North West" 0 "symptoms norovirus" "norovirus -> predictor" 0 -0.05
187 "South East" 0.12569627222793 "norovirus 2016" "not significant" 1 1
180 "South East" 0.12569627222793 "flu symptoms" "not significant" 0.430977495144656 0.548208399740918
188 "South East" 0.12569627222793 "norovirus 2016 uk" "not significant" 0.326923353472354 0.255150629561262
189 "South East" 0.12569627222793 "norovirus" "norovirus -> predictor" 0.237515232467 0.261283093067857
186 "South East" 0.12569627222793 "Wiki Norovirus" "not significant" 0.201794867829338 0.110531193335494
191 "South East" 0.12569627222793 "norovirus pregnancy" "not significant" 0.154494383621293 0.211175317401784
184 "South East" 0.12569627222793 "GP gastro. 5-14" "not significant" 0.107737542071225 0.176042172713128
197 "South East" 0.12569627222793 "vomiting" "not significant" 0.0891598258891372 0.0744802869770105
183 "South East" 0.12569627222793 "GP gastro. 0-4" "not significant" 0.0875869735994283 0.296967936634727
196 "South East" 0.12569627222793 "viral infection" "not significant" 0.0578233886898489 0.134941764751953
192 "South East" 0.12569627222793 "RANDOM" "not significant" 0.0559870142378117 0
193 "South East" 0.12569627222793 "sick" "not significant" 0.0275702003101326 0.0623358109717889
179 "South East" 0.12569627222793 "flu and vomiting" "not significant" 0.00998902770691306 0.0241407597366739
181 "South East" 0 "Wiki Gastro -enteritis" "both ways" 0 -0.05
185 "South East" 0.12569627222793 "headache" "not significant" 0 0.104198034220473
190 "South East" 0 "norovirus incubation" "norovirus -> predictor" 0 -0.05
194 "South East" 0.12569627222793 "stomach flu" "not significant" 0 0.0233273814131985
195 "South East" 0 "symptoms norovirus" "norovirus -> predictor" 0 -0.05
200 "South West" 0.385675291440613 "flu symptoms" "not significant" 1 1
216 "South West" 0.385675291440613 "Wiki Vomiting" "not significant" 0.794799254828207 0.793620297232961
204 "South West" 0.385675291440613 "norovirus 2016" "not significant" 0.33578111370937 0.252706892570734
207 "South West" 0.385675291440613 "norovirus first symptoms" "not significant" 0.310519223041317 0.256445504978228
205 "South West" 0.385675291440613 "norovirus 2016 uk" "not significant" 0.0878236366400333 0.0775430986230072
209 "South West" 0.385675291440613 "norovirus incubation" "not significant" 0.0620720939147112 0.127804100641932
203 "South West" 0.385675291440613 "how long does norovirus last" "not significant" 0.0592786814385952 0.0873305367284733
206 "South West" 0.385675291440613 "norovirus contagious" "not significant" 0.0558469643021484 0.0683206297054764
208 "South West" 0.385675291440613 "norovirus" "norovirus -> predictor" 0.0330984141468441 0.0639361402636809
219 "South West" 0.385675291440613 "vomiting" "not significant" 0.0322868464022049 0.0582537142500013
201 "South West" 0.385675291440613 "Wiki Gastro -enteritis" "not significant" 0.0290157168922128 0.0170757384130953
214 "South West" 0.385675291440613 "symptoms norovirus" "norovirus -> predictor" 0.027815494629276 0.0436001433617925
213 "South West" 0.385675291440613 "stomach bug" "not significant" 0.0257626296285214 0.0187944966346068
199 "South West" 0.385675291440613 "flu and vomiting" "not significant" 0.0195291947037991 0.0122247164937389
215 "South West" 0.385675291440613 "viral infection" "not significant" 0.0173970118556251 0.0119670438264963
211 "South West" 0.385675291440613 "norovirus outbreak" "not significant" 0.0118658714846284 0.0130836568665967
212 "South West" 0.385675291440613 "RANDOM" "not significant" 0.00916096204087576 0
217 "South West" 0.385675291440613 "vomiting blood" "not significant" 0.00589251673161708 0.0173450987690614
198 "South West" 0.385675291440613 "bile" "not significant" 0.00486666634031329 0.00630657656495508
202 "South West" 0.385675291440613 "GP gastro. 45-64" "not significant" 0 0.00165533591894359
210 "South West" 0.385675291440613 "norovirus nhs" "not significant" 0 0.0286231441849663
218 "South West" 0.385675291440613 "vomiting bug" "not significant" 0 0.0239740513744823
226 "West Midlands" 0.32435974890875 "flu symptoms" "not significant" 1 1
248 "West Midlands" 0.32435974890875 "norovirus first symptoms" "not significant" 0.396062977065923 0.538313119444734
250 "West Midlands" 0.32435974890875 "norovirus in pregnancy" "not significant" 0.184132521511889 0.251997658755634
275 "West Midlands" 0.32435974890875 "Wiki Vomiting" "not significant" 0.178811934713185 0.299096310075988
251 "West Midlands" 0.32435974890875 "norovirus incubation" "not significant" 0.11812152580502 0.157107508152008
244 "West Midlands" 0.32435974890875 "norovirus 2018" "not significant" 0.0906668754330447 0.133159227111295
254 "West Midlands" 0.32435974890875 "norovirus nhs" "not significant" 0.0795824317863697 0.280118747079217
265 "West Midlands" 0.32435974890875 "Wiki Stomach flu" "not significant" 0.0728710480831301 0.206680972853357
243 "West Midlands" 0.32435974890875 "norovirus 2016 uk" "not significant" 0.0462409530861445 0.0408281745958607
242 "West Midlands" 0.32435974890875 "Wiki Norovirus" "not significant" 0.0462265441788253 0.114922022369651
245 "West Midlands" 0.32435974890875 "norovirus baby" "not significant" 0.0428439509021937 0.115891621524016
270 "West Midlands" 0.32435974890875 "symptoms of norovirus" "not significant" 0.0349443243032253 0.084851593562231
232 "West Midlands" 0.32435974890875 "GP gastro. 0-4" "not significant" 0.0320153078543708 0.111686412137931
281 "West Midlands" 0.32435974890875 "vomiting" "not significant" 0.0313348410656544 0.0742050255235442
263 "West Midlands" 0.32435974890875 "signs of norovirus" "not significant" 0.030159292367786 0.0428577160804744
225 "West Midlands" 0.32435974890875 "flu and vomiting" "not significant" 0.0248528101256725 0.0890850666453636
229 "West Midlands" 0.32435974890875 "Wiki Gastro -enteritis" "not significant" 0.0234830385628807 0.0599101141985439
268 "West Midlands" 0.32435974890875 "symptoms" "not significant" 0.019158615848352 0.0310595618181505
280 "West Midlands" 0.32435974890875 "vomiting diarrhea" "not significant" 0.0184829362003801 0.0475723507706968
266 "West Midlands" 0.32435974890875 "stomach flu" "not significant" 0.0173636457448055 0.030573454671628
238 "West Midlands" 0.32435974890875 "GP vomit. 5-14" "not significant" 0.0170322922717173 0.0685687680676937
252 "West Midlands" 0.32435974890875 "norovirus incubation period" "not significant" 0.0151709690678202 0.0431548903657756
260 "West Midlands" 0.32435974890875 "sick" "not significant" 0.0121930541567473 0.0135187693424456
233 "West Midlands" 0.32435974890875 "GP gastro. 25-44" "not significant" 0.0112826870432528 0.0382276592064857
253 "West Midlands" 0.32435974890875 "norovirus news" "not significant" 0.0108643110357727 0.0867046758506482
236 "West Midlands" 0.32435974890875 "GP gastro. 65+" "not significant" 0.0107729379240129 0.0191389627662275
257 "West Midlands" 0.32435974890875 "norovirus uk" "not significant" 0.0106579029439699 0.033496194756839
274 "West Midlands" 0.32435974890875 "NHS111 vomit. 5-14" "not significant" 0.0104830684833143 0.0476154518029095
231 "West Midlands" 0.32435974890875 "GPD 0 4" "not significant" 0.00987581685576609 0.0825084052624035
222 "West Midlands" 0.32435974890875 "diarrhoea" "not significant" 0.00955007993665342 0.10920115141227
269 "West Midlands" 0.32435974890875 "symptoms norovirus" "not significant" 0.00891203844022481 0.0247573239154997
227 "West Midlands" 0.32435974890875 "gastric flu" "not significant" 0.0075031994645126 0.0734733023950174
279 "West Midlands" 0.32435974890875 "vomiting bug" "not significant" 0.00721482571427261 0.0637479762229934
221 "West Midlands" 0.32435974890875 "bile" "not significant" 0.00477656207056581 0.017107260344299
230 "West Midlands" 0.32435974890875 "gastroenteritis" "not significant" 0.00312995526961951 0.0132022762362109
234 "West Midlands" 0.32435974890875 "GP gastro. 45-64" "not significant" 0.00291570120350967 0.0334238901023354
264 "West Midlands" 0.32435974890875 "stomach bug" "not significant" 0.00259493896489399 0.0211531502023342
224 "West Midlands" 0.32435974890875 "fever" "not significant" 0.0021481826441598 0.0241055716311536
223 "West Midlands" 0.32435974890875 "dioralyte" "not significant" 0.00133035701804031 0.0624488951104673
237 "West Midlands" 0.32435974890875 "GP vomit. 0-4" "not significant" 0.000266457461630034 0.0120909303030418
220 "West Midlands" 0.32435974890875 "appendicitis" "not significant" 0 0.0345203621054924
228 "West Midlands" 0.32435974890875 "gastritis" "not significant" 0 0.0516019804055833
235 "West Midlands" 0.32435974890875 "GP gastro. 5-14" "not significant" 0 0.0271357194564416
239 "West Midlands" 0 "GP vomit. 65+" "predictor -> norovirus" 0 -0.05
240 "West Midlands" 0.32435974890875 "headache" "not significant" 0 0.137549424529681
241 "West Midlands" 0.32435974890875 "nausea" "not significant" 0 0.0449855190927335
246 "West Midlands" 0.32435974890875 "norovirus contagious" "not significant" 0 0.0265637959381963
247 "West Midlands" 0.32435974890875 "norovirus diarrhea" "not significant" 0 0.0407934084097728
249 "West Midlands" 0.32435974890875 "norovirus" "not significant" 0 0.0422080420279675
255 "West Midlands" 0.32435974890875 "norovirus outbreak" "not significant" 0 0.0264280060561934
256 "West Midlands" 0.32435974890875 "norovirus spread" "not significant" 0 0.00639417230641585
258 "West Midlands" 0.32435974890875 "pancreatitis" "not significant" 0 0.0169644828687248
259 "West Midlands" 0.32435974890875 "RANDOM" "not significant" 0 0
261 "West Midlands" 0.32435974890875 "sickness and diarrhoea" "not significant" 0 0.043451931288195
262 "West Midlands" 0.32435974890875 "sickness bug" "not significant" 0 0.0314521009244358
267 "West Midlands" 0.32435974890875 "stomach pain" "not significant" 0 0.00789532770012691
271 "West Midlands" 0.32435974890875 "viral infection" "not significant" 0 0.0584980867878321
272 "West Midlands" 0.32435974890875 "NHS111 vomit. 15-24" "not significant" 0 0.0297512458199739
273 "West Midlands" 0.32435974890875 "NHS111 vomit. 25-44" "not significant" 0 0.0113630723853731
276 "West Midlands" 0.32435974890875 "vomiting and diarrhea" "not significant" 0 0.0269399447051971
277 "West Midlands" 0.32435974890875 "vomiting baby" "not significant" 0 0.00547957997019693
278 "West Midlands" 0.32435974890875 "vomiting blood" "not significant" 0 0.00858177501251688
282 "West Midlands" 0.32435974890875 "vomiting toddler" "not significant" 0 0.0442827510351866
283 "West Midlands" 0.32435974890875 "what is norovirus" "not significant" 0 0.0231805557793355
298 "York. and Humber" 0.26411026485642 "norovirus 2019" "not significant" 1 0.892945406739803
311 "York. and Humber" 0.26411026485642 "Wiki Stomach flu" "not significant" 0.796175498487223 1
299 "York. and Humber" 0.26411026485642 "norovirus first symptoms" "not significant" 0.733260713587948 0.890772182438075
286 "York. and Humber" 0.26411026485642 "flu symptoms" "not significant" 0.489374155716565 0.611691855364819
310 "York. and Humber" 0.26411026485642 "stomach bug" "not significant" 0.322423765424362 0.762878798423779
297 "York. and Humber" 0.26411026485642 "norovirus 2018" "not significant" 0.259438683834959 0.272104883813621
303 "York. and Humber" 0.26411026485642 "norovirus outbreak" "not significant" 0.198717213423897 0.567357420865044
290 "York. and Humber" 0.26411026485642 "GP gastro. 25-44" "not significant" 0.154761901040867 0.635993449817353
305 "York. and Humber" 0.26411026485642 "norovirus uk" "norovirus -> predictor" 0.148206512847248 0.558478097854749
316 "York. and Humber" 0.26411026485642 "symptoms of norovirus" "norovirus -> predictor" 0.147240510614121 0.342106849837174
291 "York. and Humber" 0.26411026485642 "GP gastro. 5-14" "not significant" 0.102759326025466 0.187170503908342
309 "York. and Humber" 0.26411026485642 "sickness bug" "not significant" 0.080130687677471 0.151841327471463
293 "York. and Humber" 0.26411026485642 "GP vomit. 5-14" "not significant" 0.0659364343729879 0.371513917844524
322 "York. and Humber" 0.26411026485642 "vomiting diarrhea" "not significant" 0.0629142691173218 0.112787711066365
325 "York. and Humber" 0.26411026485642 "vomiting toddler" "not significant" 0.062003004680405 0.177383315798588
300 "York. and Humber" 0.26411026485642 "norovirus" "norovirus -> predictor" 0.0548882333571259 0.162759034593353
302 "York. and Humber" 0.26411026485642 "norovirus nhs" "not significant" 0.0491927034882965 0.211532739494808
285 "York. and Humber" 0.26411026485642 "bile" "not significant" 0.0424385671400482 0.0212521711462119
287 "York. and Humber" 0.26411026485642 "gastric flu" "not significant" 0.0423260171104576 0.110424419126056
321 "York. and Humber" 0.26411026485642 "vomiting bug" "not significant" 0.0354005905441416 0.0481785481735105
289 "York. and Humber" 0.26411026485642 "GP gastro. 0-4" "not significant" 0.0290601724159648 0.0844514847762663
320 "York. and Humber" 0.26411026485642 "vomiting baby" "not significant" 0.0190387763681838 0.0758989224464679
324 "York. and Humber" 0.26411026485642 "vomiting nhs" "not significant" 0.0162299438452778 0.097981713184072
307 "York. and Humber" 0.26411026485642 "rotavirus" "not significant" 0.0144359781836509 0.125951095883162
306 "York. and Humber" 0.26411026485642 "RANDOM" "not significant" 0.00989072540916811 0
318 "York. and Humber" 0.26411026485642 "NHS111 vomit. 25-44" "not significant" 0.00857456841620002 0.0136768164878917
314 "York. and Humber" 0.26411026485642 "symptoms" "not significant" 0.00772860081432917 0.0522910840557647
294 "York. and Humber" 0.26411026485642 "headache" "not significant" 0.00746309847979159 0.015353543644488
292 "York. and Humber" 0.26411026485642 "GP vomit. 0-4" "not significant" 0.00668359238285956 0.0335278915332889
296 "York. and Humber" 0.26411026485642 "Wiki Norovirus" "not significant" 0.00612915092262351 0.0562814463946309
304 "York. and Humber" 0.26411026485642 "norovirus spread" "not significant" 0.00466827049003109 0.129384726321629
312 "York. and Humber" 0.26411026485642 "stomach flu" "not significant" 6.26401584919837e-05 0.0129435814628609
284 "York. and Humber" 0.26411026485642 "appendicitis" "not significant" 0 0.061156017183873
288 "York. and Humber" 0.26411026485642 "gastritis" "not significant" 0 0.0172265948241203
295 "York. and Humber" 0.26411026485642 "nausea" "not significant" 0 0.0852659076308365
301 "York. and Humber" 0 "norovirus incubation" "norovirus -> predictor" 0 -0.05
308 "York. and Humber" 0.26411026485642 "sick" "norovirus -> predictor" 0 0.0522724557672702
313 "York. and Humber" 0.26411026485642 "stomach flu symptoms" "not significant" 0 0.2187571230272
315 "York. and Humber" 0 "symptoms norovirus" "norovirus -> predictor" 0 -0.05
317 "York. and Humber" 0.26411026485642 "viral infection" "not significant" 0 0.033001604307191
319 "York. and Humber" 0.26411026485642 "NHS111 vomit. 5-14" "not significant" 0 0.00589765781844533
323 "York. and Humber" 0.26411026485642 "vomiting" "not significant" 0 0.0772470540100746
326 "York. and Humber" 0.26411026485642 "what is norovirus" "not significant" 0 0.0451913025926041
